# Supplementary material for: Differential conditioning produces merged long-term memory in Drosophila
Source: eLife. 2021 Jul 19;10:e66499. doi: 10.7554/eLife.66499 (PMC8346281; doi:10.7554/eLife.66499)
Supplement: Source code 1. [file elife-66499-code1.m.zip]

Archive with 1 entries (1 files):
- source code.m
